# Supplementary material for: Conductive and Adhesive Granular Alginate Hydrogels for On-Tissue Writable Bioelectronics
Source: Gels. 2023 Feb 19;9(2):167. doi: 10.3390/gels9020167 (PMC9957464; doi:10.3390/gels9020167)
Supplement: Supplementary file 1 [file gels-09-00167-s001.zip]

Archive with 1 entries (1 files):
- gels-2220215-supplementary.pdf
